# Supplementary material for: tRF-Gln-CTG-026 ameliorates liver injury by alleviating global protein synthesis
Source: Signal Transduct Target Ther. 2023 Apr 3;8:144. doi: 10.1038/s41392-023-01351-5 (PMC10073094; doi:10.1038/s41392-023-01351-5)
Supplement: Supplementary file 2 — Supplementary Information, Table S2 [file 41392_2023_1351_MOESM2_ESM.xlsx]

## Sheet: TIC
TIC (Total Ion Current) Result
# TIC picture for each sample
												Sample 1(2-1)		NSUN2-WT-OIL Day3
												Sample 2(2-2)		NSUN2-WT-OIL Day3
												Sample 3(4-1)		NSUN2-WT-CCL4 DAY3
												Sample 4(4-2)		NSUN2-WT-CCL4 DAY3
												Sample 5(6-1)		NSUN2-WT-CCL4 DAY27
												Sample 6(6-2)		NSUN2-WT-CCL4 DAY27
												Sample 7(8-1)		NSUN2-KO-Oil day 3
												Sample 8(8-2)		NSUN2-KO-Oil day 3
												Sample 9(10-1)		NSUN2-KO-CCL4 day3
												Sample 10(10-2)		NSUN2-KO-CCL4 day3
												Sample 11(12-1)		NSUN2-KO-CCL4 day27
												Sample 12(12-2)		NSUN2-KO-CCL4 day27

## Sheet: Peak Area
Raw and normalized peak information datasheet (LC-MS of modificed nucleosides)
# Nucleoside: the name of normal or modified nucleoside detected
# Symbol: abbreviation of nucleoside detected
# Raw Peak Area: Peak area extracted from LC-MS data
# Normalized Peak Area: Peak area normalized to quantity of purified tRNA
		Raw Peak Area												Normalized Peak Area
Nucleoside	Symbol	2-1	2-2	4-1.d	4-2	6-1	6-2	8-1	8-2	10-1	10-2	12-1	12-2	2-1	2-2	4-1.d	4-2	6-1	6-2	8-1	8-2	10-1	10-2	12-1	12-2
cytidine	C	1.8647e+07	2.56263e+07	2.10108e+07	2.20924e+07	2.07794e+07	1.64398e+07	1.71545e+07	9.38721e+06	1.84353e+07	1.97392e+07	1.69192e+07	1.57322e+07	1.8647e+07	1.94469e+07	1.77954e+07	1.87115e+07	1.75532e+07	1.65429e+07	2.0024e+07	1.49173e+07	1.86679e+07	1.96779e+07	1.93277e+07	1.76575e+07
adenosine	A	3.10141e+07	3.58006e+07	3.02841e+07	3.03553e+07	2.88116e+07	2.39521e+07	2.23168e+07	1.63261e+07	2.29659e+07	2.42711e+07	2.15958e+07	2.10441e+07	3.10141e+07	2.71679e+07	2.56496e+07	2.57099e+07	2.43382e+07	2.41022e+07	2.60498e+07	2.5944e+07	2.32557e+07	2.41957e+07	2.467e+07	2.36194e+07
guanosine	G	5.31921e+06	6.23874e+06	5.10836e+06	5.22395e+06	4.74363e+06	3.97142e+06	3.65702e+06	2.57902e+06	3.7663e+06	3.95394e+06	3.42006e+06	3.31994e+06	5.31921e+06	4.73436e+06	4.32661e+06	4.42451e+06	4.00712e+06	3.99632e+06	4.26874e+06	4.09834e+06	3.81383e+06	3.94166e+06	3.90691e+06	3.72623e+06
uridine	U	749456	1.05592e+06	849329	897534	833595	662259	686194	388921	732595	803942	678255	637413	749456	801303	719352	760181	704169	666412	800975	618038	741840	801445	774804	715418
3'-O-methyladenosine	3'-OMeA	60748.9	79277.9	54575.5	56664.5	54796.1	47021.9	47317.4	49013.1	95933.7	49173.4	47135.7	55948.7	60748.9	60161.3	46223.6	47992.8	46288.3	47316.7	55232.4	77887.1	97144.2	49020.7	53845.4	62795.5
2'-O-methylcytidine	Cm	428380	625560	507512	521147	498569	369922	358998	193168	332120	409425	294990	340480	428380	474716	429845	441394	421160	372242	419048	306965	336311	408154	336981	382147
3-methylcytidine	m3C	104519	128247	98063.6	103450	90447.6	74202.6	66250.4	45904.3	69189.9	73914.5	64053.2	55949.4	104519	97322	83056.5	87618.2	76404.4	74667.8	77332.2	72947	70063	73685	73171.1	62796.4
5-methylcytidine	m5C	1.53395e+06	2.23069e+06	1.78412e+06	1.84103e+06	1.79291e+06	1.35976e+06	75365.1	43859.3	91346.2	93719.1	83981.1	68989.5	1.53395e+06	1.6928e+06	1.51108e+06	1.55929e+06	1.51453e+06	1.36828e+06	87971.6	69697.2	92498.8	93428.1	95935.7	77432.3
N6-isopentenyladenosine	i6A	124107	145772	142069	135328	123903	90555.3	90737.4	69685.1	118472	130992	103049	101370	124107	110621	120328	114618	104665	91123.1	105915	110737	119967	130585	117718	113776
5,2'-O-dimethylcytidine	m5Cm	ND	ND	ND	ND	ND	ND	ND	ND	ND	ND	ND	ND	ND	ND	ND	ND	ND	ND	ND	ND	ND	ND	ND	ND
1-methyladenosine	m1A	1.00197e+07	1.21232e+07	9.96323e+06	9.83452e+06	9.38526e+06	7.75371e+06	7.89055e+06	5.64725e+06	7.5399e+06	8.61415e+06	7.84396e+06	7.19296e+06	1.00197e+07	9.19986e+06	8.43852e+06	8.3295e+06	7.92807e+06	7.80232e+06	9.21042e+06	8.97409e+06	7.63504e+06	8.5874e+06	8.96054e+06	8.07321e+06
2-thiocytidine	s2C	6282.9	5971.92	6323.53	6234.8	5979.12	6117.45	5701.16	5860.09	5657.04	6571.12	5915.5	6572.29	6282.9	4531.88	5355.81	5280.66	5050.78	6155.81	6654.81	9312.32	5728.42	6550.71	6757.57	7376.59
N2, N2, 7-trimethylguanosine	m2,2,7G	ND	ND	ND	ND	ND	ND	ND	ND	ND	ND	ND	ND	ND	ND	ND	ND	ND	ND	ND	ND	ND	ND	ND	ND
N4-acetyl-2'-O-methylcytidine	ac4Cm	ND	ND	ND	ND	ND	ND	ND	ND	ND	ND	ND	ND	ND	ND	ND	ND	ND	ND	ND	ND	ND	ND	ND	ND
N6-methyladenosine	m6A	1.18837e+06	1.5101e+06	1.2189e+06	1.32654e+06	1.1671e+06	993258	944939	615842	1.00848e+06	1.09794e+06	990655	911985	1.18837e+06	1.14596e+06	1.03237e+06	1.12354e+06	985892	999485	1.103e+06	978640	1.02121e+06	1.09453e+06	1.13167e+06	1.02359e+06
3'-O-methylcytidine	3'-OmeC	428380	625560	507512	521147	498569	369922	358998	193168	332120	409425	294990	340480	428380	474716	429845	441394	421160	372242	419048	306965	336311	408154	336981	382147
2'-O-methyladenosine	Am	60748.9	79277.9	54575.5	56664.5	54796.1	47021.9	47317.4	49013.1	95933.7	49173.4	47135.7	55948.7	60748.9	60161.3	46223.6	47992.8	46288.3	47316.7	55232.4	77887.1	97144.2	49020.7	53845.4	62795.5
N2, N2-dimethylguanosine	m22G	671822	823244	689051	743110	664057	547714	525898	363667	565917	617422	560732	533441	671822	624732	583603	629389	560954	551148	613867	577906	573058	615504	640552	598722
5'-O-methylthymidine	5'-OMeT	ND	ND	ND	ND	ND	ND	ND	ND	ND	ND	ND	ND	ND	ND	ND	ND	ND	ND	ND	ND	ND	ND	ND	ND
2'-O-methyluridine	Um	10503.5	14997.8	12096.2	12080.7	10987.7	7466.67	8028.9	3749.8	9069.64	9723.92	6870.55	7762.55	10503.5	11381.3	10245	10232	9281.72	7513.49	9371.91	5958.84	9184.08	9693.72	7848.57	8712.51
inosine	I	2.47581e+06	2.69643e+06	2.3276e+06	2.3299e+06	2.24156e+06	1.90688e+06	1.85924e+06	1.47228e+06	1.9232e+06	1.95614e+06	1.76477e+06	1.81872e+06	2.47581e+06	2.04623e+06	1.9714e+06	1.97335e+06	1.89353e+06	1.91884e+06	2.17024e+06	2.33961e+06	1.94746e+06	1.95006e+06	2.01598e+06	2.04129e+06
2'-O-methylguanosine	Gm	ND	ND	ND	ND	ND	ND	ND	ND	ND	ND	ND	ND	ND	ND	ND	ND	ND	ND	ND	ND	ND	ND	ND	ND
1-methylguanosine	m1G	1.61034e+06	3.01004e+06	2.78799e+06	2.78592e+06	2.55001e+06	1.988e+06	1.86099e+06	1.37321e+06	2.08924e+06	2.29401e+06	2.04505e+06	1.92415e+06	1.61034e+06	2.28422e+06	2.36133e+06	2.35958e+06	2.15408e+06	2.00047e+06	2.17228e+06	2.18219e+06	2.1156e+06	2.28689e+06	2.33616e+06	2.15962e+06
7-methylguanosine	m7G	698271	837187	712655	702917	662587	554455	574727	400426	537655	582705	513565	494691	698271	635312	603595	595346	559712	557931	670863	636321	544440	580895	586670	555230
N2-methylguanosin	m2G	1.32006e+06	1.52793e+06	1.30286e+06	1.37276e+06	1.1572e+06	922368	890658	591585	934352	979672	879337	813211	1.32006e+06	1.15949e+06	1.10348e+06	1.16268e+06	977529	928151	1.03964e+06	940093	946142	976630	1.00451e+06	912730
3'-O-methylinosine	3'-OMeI	5459.73	5725.47	3791.72	4018.42	3479.3	3720.75	3208.05	3574.41	7179.34	4183.24	3130.68	3898.78	5459.73	4344.86	3211.46	3403.47	2939.09	3744.08	3744.67	5680.12	7269.93	4170.25	3576.32	4375.9
2-thiouridine	s2U	7830.08	7374.62	7836.77	7575.67	6741.7	7437.24	7159.6	7105.78	7187.15	7424.26	6634.42	6542.31	7830.08	5596.35	6637.48	6416.33	5694.96	7483.86	8357.21	11291.9	7277.84	7401.21	7578.82	7342.94
4-thiouridine	s4U	7830.08	7374.62	7836.77	7575.67	6741.7	7437.24	7159.6	7105.78	7187.15	7424.26	6634.42	6542.31	7830.08	5596.35	6637.48	6416.33	5694.96	7483.86	8357.21	11291.9	7277.84	7401.21	7578.82	7342.94
5-methyluridine	m5U	85992	126869	99539.3	100685	99203	76659.4	4353.83	2807.94	5737.06	5842.53	4581.96	4668.08	85992	96276.7	84306.4	85277	83800.5	77140.1	5082.11	4462.13	5809.45	5824.39	5234.2	5239.35
N4-acetylcytidine	ac4C	14029.8	17623.1	14050.6	13986.4	13027.3	11411.6	10252.8	6372.01	10067.3	10682.5	9956.93	8476.42	14029.8	13373.6	11900.3	11846	11004.6	11483.2	11967.9	10125.8	10194.3	10649.3	11374.3	9513.75
3'-O-methyluridine	3'-OMeU	10503.5	14997.8	12096.2	12080.7	10987.7	7466.67	8028.9	3749.8	9069.64	9723.92	6870.55	7762.55	10503.5	11381.3	10245	10232	9281.72	7513.49	9371.91	5958.84	9184.08	9693.72	7848.57	8712.51
5-methyl-2-thiouridine	m5s2U	ND	ND	ND	ND	ND	ND	ND	ND	ND	ND	ND	ND	ND	ND	ND	ND	ND	ND	ND	ND	ND	ND	ND	ND
5-methoxyuridine	mo5U	ND	ND	ND	ND	ND	ND	ND	ND	ND	ND	ND	ND	ND	ND	ND	ND	ND	ND	ND	ND	ND	ND	ND	ND
pseudouridine	Ψ	1203.25	1208.33	1047.01	1349.13	1049.71	792.825	568.9	522.434	473.172	330.523	858.276	616.696	1203.25	916.962	886.78	1142.66	886.729	797.795	664.061	830.204	479.142	329.496	980.451	692.166
2'-O-methylinosine	Im	5459.73	5725.47	3791.72	4018.42	3479.3	3720.75	3208.05	3574.41	7179.34	4183.24	3130.68	3898.78	5459.73	4344.86	3211.46	3403.47	2939.09	3744.08	3744.67	5680.12	7269.93	4170.25	3576.32	4375.9
3-methyluridine	m3U	6879.25	7987.4	6741.6	6291.44	6922.32	5255.1	4291.18	3181.04	3946.28	4443.55	3801.49	4029.3	6879.25	6061.36	5709.91	5328.63	5847.54	5288.05	5008.97	5055.01	3996.07	4429.75	4342.62	4522.4
1-methylpseudouridine	m1Ψ	80595.1	81056.3	83870.7	83841.2	78039.6	81888.2	77367.4	77652.4	82624.4	82403.3	76095.3	73036.6	80595.1	61510.8	71035.6	71010.6	65922.9	82401.6	90308.8	123398	83667	82147.4	86927.4	81974.7
5-hydroxymethylcytidine	hm5C	ND	ND	ND	ND	ND	ND	ND	ND	ND	ND	ND	ND	ND	ND	ND	ND	ND	ND	ND	ND	ND	ND	ND	ND
5,2'-O-dimethyluridine	m5Um	ND	ND	ND	ND	ND	ND	ND	ND	ND	ND	ND	ND	ND	ND	ND	ND	ND	ND	ND	ND	ND	ND	ND	ND
N6-threonylcarbamoyladenosine	t6A	293382	380990	325406	347137	315723	263946	262832	177325	283338	310970	292234	268759	293382	289120	275607	294013	266703	265600	306796	281790	286913	310004	333833	301649
2-methylthio-N6-threonylcarbamoyladenosine	ms2t6A	19357.3	23398.3	20995.8	23188.5	20434.4	16116.3	18300.7	12367.6	18215.7	20227.7	19488.7	17085.8	19357.3	17756.2	17782.7	19639.9	17261.7	16217.3	21362	19653.4	18445.5	20164.9	22262.9	19176.7
N.D.	Not Detected, signal-to-noise ratio less than 10
N.D.
